# Supplementary material for: Corn Husk Phenolics Modulate Hepatic Antioxidant Response in Nile Tilapia (Oreochromis niloticus) Exposed to Hypoxia
Source: Molecules. 2021 Oct 12;26(20):6161. doi: 10.3390/molecules26206161 (PMC8540891; doi:10.3390/molecules26206161)
Supplement: Supplementary file 1 [file molecules-26-06161-s001.zip]

Archive with 4 entries (4 files):
- S4_p Hydroxybenzoic mass spectrum.pdf
- S1_Chlorogenic acid mass spectrum.pdf
- S2_Ferulic acid mass spectrum.pdf
- S3_ p Coumaric acid mass spectrum.pdf
